# Supplementary material for: MRPL15 is a novel prognostic biomarker and therapeutic target for epithelial ovarian cancer
Source: Cancer Med. 2021 May 2;10(11):3655–73. doi: 10.1002/cam4.3907 (PMC8178508; doi:10.1002/cam4.3907)
Supplement: Supplementary file 3 — Table S2 [file CAM4-10-3655-s002.xlsx]

## Sheet: Sheet1
SUID	MCODE_Cluster	MCODE_Node_Status	MCODE_Score	name	shared name
81	Cluster 1	Clustered	13.8833	NOP56	NOP56
82	Cluster 1	Clustered	13.8833	PDCD11	PDCD11
102	Cluster 1	Clustered	13.8833	PNO1	PNO1
126	Cluster 1	Clustered	13.8833	UTP15	UTP15
162	Cluster 1	Clustered	14	RRP15	RRP15
163	Cluster 1	Clustered	13.8833	NIFK	NIFK
193	Cluster 1	Clustered	13.8833	NIP7	NIP7
206	Cluster 1	Clustered	13.8833	RRP12	RRP12
207	Cluster 1	Clustered	13.8833	NOC3L	NOC3L
216	Cluster 1	Clustered	13	GAR1	GAR1
227	Cluster 1	Clustered	13.8833	KIAA0020	KIAA0020
325	Cluster 1	Clustered	13.8833	SDAD1	SDAD1
336	Cluster 1	Clustered	12	RBM34	RBM34
358	Cluster 1	Clustered	13.8833	UTP23	UTP23
421	Cluster 1	Clustered	13.8833	TRUB1	TRUB1
440	Cluster 1	Clustered	13.8833	DDX21	DDX21
548	Cluster 1	Seed	14	DDX50	DDX50
983	Cluster 1	Clustered	13.8833	LYAR	LYAR
72	Cluster 2	Clustered	7	INTS12	INTS12
73	Cluster 2	Clustered	7	INTS6	INTS6
97	Cluster 2	Clustered	7	PSMD6	PSMD6
98	Cluster 2	Clustered	7	PSMD8	PSMD8
115	Cluster 2	Clustered	7	CDK7	CDK7
136	Cluster 2	Clustered	7	NFKB2	NFKB2
137	Cluster 2	Clustered	7	RELB	RELB
140	Cluster 2	Clustered	8	TCEB2	TCEB2
142	Cluster 2	Clustered	8	SOCS3	SOCS3
183	Cluster 2	Clustered	6.5641	NOS3	NOS3
202	Cluster 2	Clustered	7	SNAPC5	SNAPC5
203	Cluster 2	Clustered	7	SNAPC1	SNAPC1
221	Cluster 2	Clustered	7	NFKBIB	NFKBIB
275	Cluster 2	Clustered	7.51648	FGF2	FGF2
292	Cluster 2	Clustered	7	PSME4	PSME4
296	Cluster 2	Clustered	7	GTF2F2	GTF2F2
339	Cluster 2	Clustered	8	NEDD4	NEDD4
370	Cluster 2	Clustered	7.51648	EDN1	EDN1
385	Cluster 2	Clustered	7	NFKBIE	NFKBIE
393	Cluster 2	Clustered	6.53333	NR3C1	NR3C1
438	Cluster 2	Clustered	8	ASB1	ASB1
513	Cluster 2	Clustered	8	RNF19A	RNF19A
534	Cluster 2	Clustered	8	UBE2M	UBE2M
566	Cluster 2	Clustered	7.73077	CTGF	CTGF
617	Cluster 2	Clustered	8	HECW2	HECW2
649	Cluster 2	Clustered	8	FBXW4	FBXW4
652	Cluster 2	Seed	8	HERC4	HERC4
687	Cluster 2	Clustered	7	ZC3H8	ZC3H8
777	Cluster 2	Clustered	7	POU2F2	POU2F2
91	Cluster 3	Clustered	5.09942	HIF1A	HIF1A
108	Cluster 3	Clustered	6	MRPL36	MRPL36
109	Cluster 3	Clustered	6	MRPS16	MRPS16
121	Cluster 3	Clustered	5	POLR3A	POLR3A
132	Cluster 3	Clustered	6	MRPL15	MRPL15
146	Cluster 3	Clustered	5	SNRPB	SNRPB
147	Cluster 3	Clustered	5	LSM5	LSM5
199	Cluster 3	Clustered	5.16667	SARS	SARS
209	Cluster 3	Clustered	6	CHCHD1	CHCHD1
214	Cluster 3	Clustered	6	MRPL39	MRPL39
219	Cluster 3	Clustered	6	MRPS31	MRPS31
237	Cluster 3	Clustered	4.93333	CARS	CARS
238	Cluster 3	Clustered	4.93333	YARS	YARS
255	Cluster 3	Seed	6	MRPL10	MRPL10
265	Cluster 3	Clustered	4.93333	GARS	GARS
286	Cluster 3	Clustered	4.8	CXCL5	CXCL5
317	Cluster 3	Clustered	5	CWC27	CWC27
400	Cluster 3	Clustered	5.57143	WARS	WARS
465	Cluster 3	Clustered	5	SMNDC1	SMNDC1
528	Cluster 3	Clustered	5	LPAR1	LPAR1
546	Cluster 3	Clustered	5	U2AF1L4	U2AF1L4
637	Cluster 3	Clustered	4.98913	PTGS2	PTGS2
647	Cluster 3	Clustered	4.9	SIRT1	SIRT1
666	Cluster 3	Clustered	5	GNG5	GNG5
755	Cluster 3	Clustered	4.90909	RPS6KB1	RPS6KB1
1199	Cluster 3	Clustered	5	SMKR1	SMKR1
75	Cluster 4	Clustered	10	EXOSC1	EXOSC1
76	Cluster 4	Clustered	9	EXOSC7	EXOSC7
84	Cluster 4	Clustered	10	EXOSC5	EXOSC5
86	Cluster 4	Clustered	9	EXOSC8	EXOSC8
101	Cluster 4	Clustered	10.859	RCL1	RCL1
747	Cluster 4	Seed	11	BCCIP	BCCIP
117	Cluster 5	Clustered	6	PLAU	PLAU
118	Cluster 5	Clustered	6	PLAUR	PLAUR
128	Cluster 5	Clustered	5.29487	BMP2	BMP2
167	Cluster 5	Clustered	5.11538	DDIT3	DDIT3
191	Cluster 5	Clustered	5.16667	CHUK	CHUK
328	Cluster 5	Clustered	6.15385	SPP1	SPP1
380	Cluster 5	Clustered	6.23636	HBEGF	HBEGF
473	Cluster 5	Clustered	5.78571	IL1A	IL1A
486	Cluster 5	Clustered	6	LIF	LIF
550	Cluster 5	Clustered	6	ETS1	ETS1
560	Cluster 5	Clustered	5.86667	NGF	NGF
689	Cluster 5	Clustered	6	TRIB3	TRIB3
698	Cluster 5	Clustered	5.58824	EGR1	EGR1
749	Cluster 5	Seed	6.37778	JAG1	JAG1
762	Cluster 5	Clustered	5.5	PTHLH	PTHLH
88	Cluster 6	Clustered	4.52381	TNFRSF10A	TNFRSF10A
114	Cluster 6	Clustered	4	MNAT1	MNAT1
155	Cluster 6	Clustered	4	TAF7	TAF7
157	Cluster 6	Clustered	4.47783	VEGFA	VEGFA
165	Cluster 6	Clustered	4	TAF4B	TAF4B
168	Cluster 6	Clustered	4.70588	ATF4	ATF4
181	Cluster 6	Clustered	4.52381	SLC7A11	SLC7A11
289	Cluster 6	Clustered	4	AGFG1	AGFG1
290	Cluster 6	Clustered	4	EPS15	EPS15
294	Cluster 6	Clustered	4	VAMP4	VAMP4
310	Cluster 6	Clustered	4.7619	BCL2A1	BCL2A1
312	Cluster 6	Clustered	4	COG3	COG3
329	Cluster 6	Clustered	4.49167	MMP3	MMP3
334	Cluster 6	Clustered	4.34783	CREB1	CREB1
349	Cluster 6	Clustered	4.15385	CXCL2	CXCL2
376	Cluster 6	Clustered	4.28571	H1F0	H1F0
377	Cluster 6	Clustered	4.28571	ASF1A	ASF1A
407	Cluster 6	Clustered	4	MAFG	MAFG
408	Cluster 6	Clustered	4	MAFF	MAFF
412	Cluster 6	Clustered	4	TFAM	TFAM
425	Cluster 6	Clustered	5	HIST3H2A	HIST3H2A
469	Cluster 6	Clustered	4	SH3KBP1	SH3KBP1
495	Cluster 6	Clustered	4.49167	CDKN1A	CDKN1A
721	Cluster 6	Clustered	4	MAFK	MAFK
753	Cluster 6	Clustered	4	ANK3	ANK3
781	Cluster 6	Clustered	4	NFE2L1	NFE2L1
796	Cluster 6	Clustered	4	ING3	ING3
882	Cluster 6	Clustered	4	CD55	CD55
977	Cluster 6	Clustered	4.58182	GADD45A	GADD45A
1107	Cluster 6	Clustered	5	CEBPG	CEBPG
1116	Cluster 6	Clustered	4.52381	SLC1A5	SLC1A5
1140	Cluster 6	Clustered	4	HDAC9	HDAC9
1194	Cluster 6	Clustered	4.45455	IL11	IL11
1223	Cluster 6	Clustered	4.28571	ZEB1	ZEB1
1241	Cluster 6	Clustered	5	H3F3C	H3F3C
1246	Cluster 6	Clustered	4.52381	SLC1A4	SLC1A4
1261	Cluster 6	Clustered	4.52381	SLC38A1	SLC38A1
1292	Cluster 6	Clustered	5	GDF15	GDF15
1421	Cluster 6	Seed	5	CASP4	CASP4
1470	Cluster 6	Clustered	4	HIPK2	HIPK2
1601	Cluster 6	Clustered	4	HHAT	HHAT
2065	Cluster 6	Clustered	4	CCL18	CCL18
179	Cluster 7	Clustered	3.35294	ATF3	ATF3
229	Cluster 7	Clustered	3.82418	XBP1	XBP1
247	Cluster 7	Clustered	3.42857	ASNS	ASNS
395	Cluster 7	Clustered	3.77778	DUSP1	DUSP1
1213	Cluster 7	Clustered	3.55556	DDIT4	DDIT4
539	Cluster 8	Clustered	4	SERPIND1	SERPIND1
676	Cluster 8	Clustered	4	STC2	STC2
742	Cluster 8	Seed	4	EVA1A	EVA1A
175	Cluster 9	Clustered	3.05667	NFKB1	NFKB1
491	Cluster 9	Clustered	3.45455	PRKCA	PRKCA
593	Cluster 9	Clustered	3	HMGA2	HMGA2
283	Cluster 10	Clustered	3.36364	HIST2H4B	HIST2H4B
284	Cluster 10	Seed	3.36364	HIST1H4H	HIST1H4H
860	Cluster 10	Clustered	3	KDM7A	KDM7A
94	Cluster 11	Clustered	3	TIMM9	TIMM9
1064	Cluster 11	Clustered	3	TIMM23B	TIMM23B
1113	Cluster 11	Clustered	3	GRPEL2	GRPEL2
518	Cluster 12	Clustered	3	NT5C2	NT5C2
519	Cluster 12	Clustered	3	ADK	ADK
562	Cluster 12	Seed	3	AK5	AK5
307	Cluster 13	Clustered	3	NDUFAF6	NDUFAF6
974	Cluster 13	Clustered	2.7	COX15	COX15
1377	Cluster 13	Clustered	2.7	LRPPRC	LRPPRC
1232	Cluster 14	Clustered	2	ZDHHC6	ZDHHC6
1233	Cluster 14	Clustered	2	CCDC186	CCDC186
1530	Cluster 14	Seed	2	GPAM	GPAM
308	Cluster 15	Clustered	2	NDUFAF4	NDUFAF4
1517	Cluster 15	Clustered	2	C17orf89	C17orf89
1518	Cluster 15	Seed	2	LYRM5	LYRM5
1159	Cluster 16	Clustered	2	ALG2	ALG2
1167	Cluster 16	Clustered	2	ANXA7	ANXA7
1255	Cluster 16	Seed	2	PDCD6	PDCD6
1004	Cluster 17	Clustered	2	TXLNG	TXLNG
1005	Cluster 17	Clustered	2	ZFAND6	ZFAND6
1052	Cluster 17	Seed	2	CDV3	CDV3
461	Cluster 18	Clustered	2	TMEM216	TMEM216
462	Cluster 18	Clustered	2	SDCCAG8	SDCCAG8
623	Cluster 18	Seed	2	RAB3IP	RAB3IP
595	Cluster 19	Clustered	1.66667	COL4A6	COL4A6
596	Cluster 19	Seed	2	COL27A1	COL27A1
619	Cluster 19	Clustered	1.66667	COL6A3	COL6A3
